# Supplementary material for: Arf1 coordinates fatty acid metabolism and mitochondrial homeostasis
Source: Nat Cell Biol. 2023 Jul 3;25(8):1157–72. doi: 10.1038/s41556-023-01180-2 (PMC10415182; doi:10.1038/s41556-023-01180-2)
Supplement: Supplementary file 20 — Supplementary Tables 1 (strains used in this study), 2 (plasmids used in this study) and 3 (list of primers used for RT–qPCR). [file 41556_2023_1180_MOESM20_ESM.xlsx]

## Sheet: Supplementary Table 1
Supplementary table 1. List of strains used in this study
Strain	Designation	Genotype	Source
YPH500	WT	Mat a ade2-101oc; his3-∆200; leu2-∆1, lys2-801am; trp1-∆63; ura3-52	Sikorski and Hieter., 1989
NYY0-1	ARF1	MAT a ade2::ARF1::ADE2 arf1::HIS3 arf2::HIS3 ura3 lys2 trp1 his3 leu2	Yahara et al., 2001
NYY11-1	arf1-11	MAT a ade2::arf1-11::ADE2 arf1::HIS3 arf2::HIS3 ura3 lys2 trp1 his3 leu2	Yahara et al., 2001
YAS5455	ARF1-GFP	MAT a ade2::ARF1-GFP::TRP1::ADE2 arf1::HIS3 arf2::HIS3 ura3 lys2 trp1 his3 leu2	This study
YAS5509	arf1-11-GFP	MAT a ade2::arf1-11-GFP::TRP1::ADE2 arf1::HIS3 arf2::HIS3 ura3 lys2 trp1 his3 leu2	This study
YAS5601	ARF1-GFP+Mnn9-mCherry	MAT a ade2::ARF1-GFP::TRP1::ADE2 MNN9-mCherry::HphNT1 arf1::HIS3 arf2::HIS3 ura3 lys2 trp1 his3 leu2	This study
YAS5603	arf1-11-GFP+Mnn9-mCherry	MAT a ade2::arf1-11-GFP::TRP1::ADE2 MNN9-mCherry::HphNT1 arf1::HIS3 arf2::HIS3 ura3 lys2 trp1 his3 leu2	This study
YAS5513	ARF1-GFP+Sec7-mCherry	MAT a ade2::ARF1-GFP::TRP1::ADE2 SEC7-mCherry::HphNT1 arf1::HIS3 arf2::HIS3 ura3 lys2 trp1 his3 leu2	This study
YAS5566	arf1-11-GFP+Tvp23-mCherry	MAT a ade2::arf1-11-GFP::TRP1::ADE2 TVP23-mCherry::HphNT1 arf1::HIS3 arf2::HIS3 ura3 lys2 trp1 his3 leu2	This study
YAS5750	ARF1-GFP+Sec61mCherry	MAT a ade2::ARF1-GFP::TRP1::ADE2 SEC61-mCherry::HphNT1 arf1::HIS3 arf2::HIS3 ura3 lys2 trp1 his3 leu2	This study
YAS5752	arf1-11-GFP+Sec61-mCherry	MAT a ade2::arf1-11-GFP::TRP1::ADE2 SEC61-mCherry::HphNT1 arf1::HIS3 arf2::HIS3 ura3 lys2 trp1 his3 leu2	This study
YAS5746	ARF1-GFP+Erg6mCherry	MAT a ade2::ARF1-GFP::TRP1::ADE2 ERG6-mCherry::HphNT1 arf1::HIS3 arf2::HIS3 ura3 lys2 trp1 his3 leu2	This study
YAS5748	arf1-11-GFP+Erg6-mCherry	MAT a ade2::arf1-11-GFP::TRP1::ADE2 ERG6-mCherry::HphNT1 arf1::HIS3 arf2::HIS3 ura3 lys2 trp1 his3 leu2	This study
YAS6062	ARF1-GFP+Sec21-mCherry	MAT a ade2::ARF1-GFP::TRP1::ADE2 arf1::HIS3 arf2::HIS3 ura3 lys2 trp1 his3 leu2 ; SEC21::mCherry-KanMX4	This study
YAS6063	arf1-11-GFP+Sec21-mCherry	MAT a ade2::arf1-11-GFP::TRP1::ADE2 arf1::HIS3 arf2::HIS3 ura3 lys2 trp1 his3 leu2 ; SEC21::mCherry-KanMX4	This study
YAS6064	ARF1-GFP+Sec27-mCherry	MAT a ade2::ARF1-GFP::TRP1::ADE2 arf1::HIS3 arf2::HIS3 ura3 lys2 trp1 his3 leu2 ; SEC27::mCherry-KanMX4	This study
YAS6065	arf1-11-GFP+Sec27-mCherry	MAT a ade2::arf1-11-GFP::TRP1::ADE2 arf1::HIS3 arf2::HIS3 ura3 lys2 trp1 his3 leu2 ; SEC27::mCherry-KanMX4	This study
YAS5656	YPH500+EV	Mat a ade2-101oc; his3-∆200; leu2-∆1, lys2-801am; trp1-∆63; ura3-52 pGFP33-GFP	This study
YAS6059	YPH500 ∆arf1	Mat a ade2-101oc; his3-∆200; leu2-∆1, lys2-801am; trp1-∆63; ura3-52 ARF1::HphNT1	This study
YAS5599	YPH500+Arf1	Mat a ade2-101oc; his3-∆200; leu2-∆1, lys2-801am; trp1-∆63; ura3-52 pGFP33-ARF1p-ARF1-GFP	This study
YAS5782	YPH500+Arf1Q71L	Mat a ade2-101oc; his3-∆200; leu2-∆1, lys2-801am; trp1-∆63; ura3-52 pGFP33-ARF1p-ARF1Q71L-GFP	This study
YAS5784	YPH500+Arf1T31N	Mat a ade2-101oc; his3-∆200; leu2-∆1, lys2-801am; trp1-∆63; ura3-52 pGFP33-ARF1p-ARF1 T31N-GFP	This study
YAS5780	YPH500+Arf1K38T	Mat a ade2-101oc; his3-∆200; leu2-∆1, lys2-801am; trp1-∆63; ura3-52 pGFP33-ARF1p-ARF1 K38T-GFP	This study
YAS5868	YPH500+Arf1 L173S	Mat a ade2-101oc; his3-∆200; leu2-∆1, lys2-801am; trp1-∆63; ura3-52 pGFP33-ARF1p-ARF1 L173S-GFP	This study
YAS5786	YPH500+Arf1 K38T-E132D	Mat a ade2-101oc; his3-∆200; leu2-∆1, lys2-801am; trp1-∆63; ura3-52 pGFP33-ARF1p-ARF1 K38T-E132D-GFP	This study
YAS5792	YPH500+Arf1 K38T-E132D-L173S	Mat a ade2-101oc; his3-∆200; leu2-∆1, lys2-801am; trp1-∆63; ura3-52 pGFP33-ARF1p-ARF1 K38T-E132D-L173S-GFP	This study
YAS6087	YPH500+Arf1+Tom70-mCherry	Mat a ade2-101oc; his3-∆200; leu2-∆1, lys2-801am; trp1-∆63; ura3-52; pGFP33-ARF1p-ARF1-GFP; TOM70::mCherry-ClonNAT	This study
YAS6090	YPH500+Arf1 K38T-E132D-L173S+Tom70-mCherry	Mat a ade2-101oc; his3-∆200; leu2-∆1, lys2-801am; trp1-∆63; ura3-52; pGFP33-ARF1p-ARF1 K38T-E132D-L173S-GFP; TOM70::mCherry-ClonNAT	This study
YAS6093	YPH500+Arf1Q71L +Tom70-mCherry	Mat a ade2-101oc; his3-∆200; leu2-∆1, lys2-801am; trp1-∆63; ura3-52; pGFP33-ARF1p-ARF1Q71L-GFP; TOM70::mCherry-ClonNAT	This study
YAS6096	YPH500+Arf1T31N+Tom70-mCherry	Mat a ade2-101oc; his3-∆200; leu2-∆1, lys2-801am; trp1-∆63; ura3-52; pGFP33-ARF1p-ARF1T31N-GFP; TOM70::mCherry-ClonNAT	This study
YAS6066	YPH500+Tom70-mCherry	Mat a ade2-101oc; his3-∆200; leu2-∆1, lys2-801am; trp1-∆63; ura3-52; TOM70::mCherry-ClonNAT	This study
YAS6067	YPH500 ∆arf1+Tom70-mCherry	Mat a ade2-101oc; his3-∆200; leu2-∆1, lys2-801am; trp1-∆63; ura3-52; ARF1::HphNT1 TOM70::mCherry-ClonNAT	This study
YAS6070	YPH500 +Erg6-mCherry+EV	Mat a ade2-101oc; his3-∆200; leu2-∆1, lys2-801am; trp1-∆63; ura3-52; ERG6::mCherry-KanMX; pGFP33-EV	This study
YAS6071	YPH500 +Erg6-mCherry+Arf1Q71L	Mat a ade2-101oc; his3-∆200; leu2-∆1, lys2-801am; trp1-∆63; ura3-52; ERG6::mCherry-KanMX; pGFP33-ARF1p-ARF1Q71L-GFP	This study
YAS6072	YPH500 +Erg6-mCherry+Arf1T31N	Mat a ade2-101oc; his3-∆200; leu2-∆1, lys2-801am; trp1-∆63; ura3-52; ERG6::mCherry-KanMX; pGFP33-ARF1p-ARF1T31NL-GFP	This study
RS313-26	yRET1	Mat a leu2-∆1; trp1-∆1; ura3-52	Rainer Duden
RSY1315	yret1-1	Mat a leu2-∆1 ; trp1-∆1; ura3-52; RET1::ret1-1ts	Rainer Duden
RSY255	ySEC21-SEC27	Mat a leu2,3-112 ; ura3-52	Rainer Duden
RSY1017	ysec21-1	Mat a pep4::URA3; trp1-∆63 ; ura3-52	Rainer Duden
		SEC21::sec21-1ts
RSY1312	ysec27-1	Mat a leu2,3-112 ; trp1-∆63 ; ura3-52	Rainer Duden
		SEC27::sec27-1ts
YAS5958	YPH500+ER-∆N17-Arf1	Mat a ade2-101oc; his3-∆200; leu2-∆1, lys2-801am; trp1-∆63; ura3-52; pGFP33-ARF1p-SEC66-∆N17-ARF1-GFP	This study
YAS5982	YPH500+ER-∆N17-Arf1K38T-E132D-L173S	Mat a ade2-101oc; his3-∆200; leu2-∆1, lys2-801am; trp1-∆63; ura3-52; pGFP33-ARF1p-SEC66-∆N17-ARF1 K38T-E132D-L173S -GFP	This study
YAS6016	YPH500 ∆arf1+ER-∆N17-Arf1	Mat a ARF1::TRP1 ade2-101oc; his3-∆200; leu2-∆1, lys2-801am; trp1-∆63; ura3-52; pGFP33-ARF1p-SEC66-∆N17-ARF1-GFP	This study
YAS6018	YPH500 ∆arf1+ER-∆N17-Arf1K38T-E132D-L173S	Mat a ARF1::TRP1 ade2-101oc; his3-∆200; leu2-∆1, lys2-801am; trp1-∆63; ura3-52; pGFP33-ARF1p-SEC66-∆N17-ARF1 K38T-E132D-L173S -GFP	This study
YAS6079	YPH500 ∆arf1+ER-∆N17-Arf1+Cox4mTagBFP2	Mat a ARF1::HphNT1 ade2-101oc; his3-∆200; leu2-∆1, lys2-801am; trp1-∆63; ura3-52; pGFP33-ARF1p-SEC66-∆N17-ARF1-GFP; COX4::mTagBFP2-TRP1	This study
YAS6080	YPH500 ∆arf1+ER-∆N17-Arf1K38T-E132D-L173S +Cox4mTagBFP2	Mat a ARF1::HphNT1 ade2-101oc; his3-∆200; leu2-∆1, lys2-801am; trp1-∆63; ura3-52; pGFP33-ARF1p-SEC66-∆N17-ARF1 K38T-E132D-L173S -GFP; COX4::mTagBFP2-TRP1	This study
YAS6113	YPH500 ∆arf1+LD-∆N17-Arf1+Tom70-mCherry	Mat a ARF1::HphNT1 ade2-101oc; his3-∆200; leu2-∆1, lys2-801am; trp1-∆63; ura3-52; pGFP33-ARF1p-PAT-∆N17-ARF1-GFP; TOM70::mCherry-ClonNAT	This study
YAS6115	YPH500 ∆arf1+LD-∆N17-Arf1K38T-E132D-L173S+Tom70-mCherry	Mat a ARF1:: HphNT1ade2-101oc; his3-∆200; leu2-∆1, lys2-801am; trp1-∆63; ura3-52; pGFP33-ARF1p-PAT-∆N17-ARF1 K38T-E132D-L173S-GFP; TOM70::mCherry-ClonNAT	This study
YAS6117	YPH500 ∆arf1+LD-∆N17-Arf1Q71L+Tom70-mCherry	Mat a ARF1:: HphNT1ade2-101oc; his3-∆200; leu2-∆1, lys2-801am; trp1-∆63; ura3-52; pGFP33-ARF1p-PAT-∆N17-ARF1 G71L -GFP; TOM70::mCherry-ClonNAT	This study
YAS5648	ARF1-GFP+Tom70-mCherry	MAT a ade2::ARF1-GFP::TRP1::ADE2 TOM70-mCherry::HphNT1 arf1::HIS3 arf2::HIS3 ura3 lys2 trp1 his3 leu2	This study
YAS5650	arf1-11-GFP+Tom70-mCherry	MAT a ade2::arf1-11-GFP::TRP1::ADE2 TOM70-mCherry::HphNT1 arf1::HIS3 arf2::HIS3 ura3 lys2 trp1 his3 leu2	This study
YAS6148	ARF1+MT-∆N17-Arf1	MAT a ade2::ARF1::ADE2 arf1::HIS3 arf2::HIS3 ura3 lys2 trp1 his3 leu2 ; pGFP33-ARF1p-TOM20-∆N17-ARF1-GFP	This study
YAS6150	ARF1+MT-∆N17-Arf1K38T-E132D-L173S	MAT a ade2::ARF1::ADE2 arf1::HIS3 arf2::HIS3 ura3 lys2 trp1 his3 leu2 ; pGFP33-ARF1p-TOM20-∆N17-ARF1 K38T-E132D-L173S-GFP	This study
YAS6152	ARF1+MT-∆N17-Arf1T31N	MAT a ade2::ARF1::ADE2 arf1::HIS3 arf2::HIS3 ura3 lys2 trp1 his3 leu2 ; pGFP33-ARF1p-TOM20-∆N17-ARF1 T31N-GFP	This study
YAS6102	ARF1+Tom70-GFP ∆peroxisomes	MAT a ade2::ARF1::ADE2 arf1::HIS3 arf2::HIS3 ura3 lys2 trp1 his3 leu2 ; TOM70::GFP-TRP1; PEX3::LEU2; PEX19::HphNT1	This study
YAS6105	arf1-11+Tom70-GFP ∆peroxisomes	MAT a ade2::arf1-11::ADE2 arf1::HIS3 arf2::HIS3 ura3 lys2 trp1 his3 leu2 ; TOM70::GFP-TRP1; PEX3::LEU2; PEX19::HphNT1	This study
YAS6187	ARF1+Tom70-GFP ∆pot1	MAT a ade2::ARF1::ADE2 arf1::HIS3 arf2::HIS3 ura3 lys2 trp1 his3 leu2 ; TOM70::GFP-TRP1; POT1::LEU2	This study
YAS6188	ARF1+Tom70-GFP ∆pox1	MAT a ade2::ARF1::ADE2 arf1::HIS3 arf2::HIS3 ura3 lys2 trp1 his3 leu2 ; TOM70::GFP-TRP1; POX1::LEU2	This study
YAS5877	ARF1-GFP+Tom70-mCherry ∆lro1∆dga1	MAT a ade2::ARF1-GFP::TRP1::ADE2 TOM70-mCherry::HphNT1 LRO1::LEU2 DGA1::KanMX6 arf1::HIS3 arf2::HIS3 ura3 lys2 trp1 his3 leu2	This study
YAS5879	arf1-11-GFP+Tom70-mCherry ∆lro1∆dga1	MAT a ade2::arf1-11-GFP::TRP1::ADE2 TOM70-mCherry::HphNT1 LRO1::LEU2 DGA1::KanMX6 arf1::HIS3 arf2::HIS3 ura3 lys2 trp1 his3 leu2	This study
YAS5881	ARF1-GFP+Erg6-mCherry ∆lro1∆dga1	MAT a ade2::ARF1-GFP::TRP1::ADE2 ERG6-mCherry::HphNT1 LRO1::LEU2 DGA1::KanMX6 arf1::HIS3 arf2::HIS3 ura3 lys2 trp1 his3 leu2	This study
YAS5883	arf1-11-GFP+Erg6-mCherry ∆lro1∆dga1	MAT a ade2::arf1-11-GFP::TRP1::ADE2 ERG6-mCherry::HphNT1 LRO1::LEU2 DGA1::KanMX6 arf1::HIS3 arf2::HIS3 ura3 lys2 trp1 his3 leu2	This study
YAS5800	ARF1-GFP+Tom70-mCherry ∆scs3∆yft2	MAT a ade2::ARF1-GFP::TRP1::ADE2 TOM70-mCherry::HphNT1 YFT2::LEU2 SCS3::KanMX6 arf1::HIS3 arf2::HIS3 ura3 lys2 trp1 his3 leu2	This study
YAS5802	arf1-11-GFP+Tom70-mCherry ∆scs3∆yft2	MAT a ade2::arf1-11-GFP::TRP1::ADE2 TOM70-mCherry::HphNT1 YFT2::LEU2 SCS3::KanMX6 arf1::HIS3 arf2::HIS3 ura3 lys2 trp1 his3 leu2	This study
YAS5796	ARF1-GFP+Erg6-mCherry ∆scs3∆yft2	MAT a ade2::ARF1-GFP::TRP1::ADE2 ERG6-mCherry::HphNT1 YFT2::LEU2 SCS3::KanMX6 arf1::HIS3 arf2::HIS3 ura3 lys2 trp1 his3 leu2	This study
YAS5798	arf1-11-GFP+Erg6-mCherry ∆scs3∆yft2	MAT a ade2::arf1-11-GFP::TRP1::ADE2 ERG6-mCherry::HphNT1 YFT2::LEU2 SCS3::KanMX6 arf1::HIS3 arf2::HIS3 ura3 lys2 trp1 his3 leu2	This study
YAS6073	ARF1-GFP+Pex11-mScarlet	MAT a ade2::ARF1::ADE2 arf1::HIS3 arf2::HIS3 ura3 lys2 trp1 his3 leu2; PEX11::mScarlet::KanMX	This study
YAS6074	arf1-11-GFP+Pex11-mScarlet	MAT a ade2::arf1-11::ADE2 arf1::HIS3 arf2::HIS3 ura3 lys2 trp1 his3 leu2; PEX11::mScarlet::KanMX	This study
YAS5937	ARF1-GFP+Pex3-mCherry	MAT a ade2::ARF1-GFP::TRP1::ADE2 PEX3-mCherry::HphNT1 arf1::HIS3 arf2::HIS3 ura3 lys2 trp1 his3 leu2 ;	This study
YAS5938	arf1-11-GFP+Pex3-mCherry	MAT a ade2::arf1-11-GFP::TRP1::ADE2 PEX3-mCherry::HphNT1 arf1::HIS3 arf2::HIS3 ura3 lys2 trp1 his3 leu2	This study
YAS5917	ARF1-GFP+Tom70-mCherry ∆pex34	MAT a ade2::ARF1-GFP::TRP1::ADE2 TOM70-mCherry::HphNT1 PEX34::LEU2 arf1::HIS3 arf2::HIS3 ura3 lys2 trp1 his3 leu2	This study
YAS5919	arf1-11-GFP+Tom70-mCherry ∆pex34	MAT a ade2::arf1-11-GFP::TRP1::ADE2 TOM70-mCherry::HphNT1 PEX34::LEU2 arf1::HIS3 arf2::HIS3 ura3 lys2 trp1 his3 leu2	This study
YAS5977	ARF1+Pxa1-6xHA	MAT a ade2::ARF1::ADE2 PXA1-6xHA::TRP1 arf1::HIS3 arf2::HIS3 ura3 lys2 trp1 his3 leu2	This study
YAS5979	arf1-11+Pxa1-6xHA	MAT a ade2::arf1-11::ADE2 PXA1-6xHA::TRP1 arf1::HIS3 arf2::HIS3 ura3 lys2 trp1 his3 leu2	This study
YAS5980	ARF1+Pxa2-6xHA	MAT a ade2::ARF1::ADE2 PXA2-6xHA::TRP1 arf1::HIS3 arf2::HIS3 ura3 lys2 trp1 his3 leu2	This study
YAS6034	arf1-11+Pxa2-6xHA	MAT a ade2::arf1-11::ADE2 PXA2-6xHA::TRP1 arf1::HIS3 arf2::HIS3 ura3 lys2 trp1 his3 leu2	This study
YAS5926	ARF1+Pox1-6xHA	MAT a ade2::ARF1::ADE2 POX1-6xHA::TRP1 arf1::HIS3 arf2::HIS3 ura3 lys2 trp1 his3 leu2	This study
YAS5927	arf1-11+Pox1-6xHA	MAT a ade2::arf1-11::ADE2 POX1-6xHA::TRP1 arf1::HIS3 arf2::HIS3 ura3 lys2 trp1 his3 leu2	This study
YAS5974	ARF1+Fox2-6xHA	MAT a ade2::ARF1::ADE2 FOX2-6xHA::TRP1 arf1::HIS3 arf2::HIS3 ura3 lys2 trp1 his3 leu2	This study
YAS5975	arf1-11+Fox2-6xHA	MAT a ade2::arf1-11::ADE2 FOX2-6xHA::TRP1 arf1::HIS3 arf2::HIS3 ura3 lys2 trp1 his3 leu2	This study
YAS5928	ARF1+Pot1-6xHA	MAT a ade2::ARF1::ADE2 POT1-6xHA::TRP1 arf1::HIS3 arf2::HIS3 ura3 lys2 trp1 his3 leu2	This study
YAS5930	arf1-11+Pot1-6xHA	MAT a ade2::arf1-11::ADE2 POT1-6xHA::TRP1 arf1::HIS3 arf2::HIS3 ura3 lys2 trp1 his3 leu2	This study
YAS5922	ARF1+Fat1-6xHA	MAT a ade2::ARF1::ADE2 FAT1-6xHA::TRP1 arf1::HIS3 arf2::HIS3 ura3 lys2 trp1 his3 leu2	This study
YAS5924	arf1-11+Fat1-6xHA	MAT a ade2::arf1-11::ADE2 FAT1-6xHA::TRP1 arf1::HIS3 arf2::HIS3 ura3 lys2 trp1 his3 leu2	This study
YAS6166	ARF1+Dga1-6xHA	MAT a ade2::ARF1::ADE2 DGA1-6xHA::HygroR arf1::HIS3 arf2::HIS3 ura3 lys2 trp1 his3 leu2	This study
YAS6168	arf1-11+Dga1-6xHA	MAT a ade2::arf1-11::ADE2 DGA1-6xHA::HygroR arf1::HIS3 arf2::HIS3 ura3 lys2 trp1 his3 leu2	This study
YAS6174	ARF1+Tgl4-6xHA	MAT a ade2::ARF1::ADE2 TGL4-6xHA::HygroR arf1::HIS3 arf2::HIS3 ura3 lys2 trp1 his3 leu2	This study
YAS6176	arf1-11+Tgl4-6xHA	MAT a ade2::arf1-11::ADE2 TGL4-6xHA::HygroR arf1::HIS3 arf2::HIS3 ura3 lys2 trp1 his3 leu2	This study
YAS6162	ARF1+Faa1-6xHA	MAT a ade2::ARF1::ADE2 FAA1-6xHA::HygroR arf1::HIS3 arf2::HIS3 ura3 lys2 trp1 his3 leu2	This study
YAS6164	arf1-11+Faa1-6xHA	MAT a ade2::arf1-11::ADE2 FAA1-6xHA::HygroR arf1::HIS3 arf2::HIS3 ura3 lys2 trp1 his3 leu2	This study
YAS6159	ARF1+Pex13-6xHA	MAT a ade2::ARF1::ADE2 PEX13-6xHA::HygroR arf1::HIS3 arf2::HIS3 ura3 lys2 trp1 his3 leu2	This study
YAS6161	arf1-11+ Pex13-6xHA	MAT a ade2::arf1-11::ADE2 PEX13-6xHA::HygroR arf1::HIS3 arf2::HIS3 ura3 lys2 trp1 his3 leu2	This study
YAS6170	ARF1+Pex31-6xHA	MAT a ade2::ARF1::ADE2 PEX31-6xHA::HygroR arf1::HIS3 arf2::HIS3 ura3 lys2 trp1 his3 leu2	This study
YAS6172	arf1-11+ Pex31-6xHA	MAT a ade2::arf1-11::ADE2 PEX31-6xHA::HygroR arf1::HIS3 arf2::HIS3 ura3 lys2 trp1 his3 leu2	This study
YAS5850	ARF1+pDR-GW AT1.03YEMK	MAT a ade2::ARF1::ADE2 arf1::HIS3 arf2::HIS3 ura3 lys2 trp1 his3 leu2 pDR-GW AT1.03YEMK	This study
YAS5853	arf1-11+pDR-GW AT1.03YEMK	MAT a ade2::arf1-11::ADE2 FAT1-6xHA::TRP1 arf1::HIS3 arf2::HIS3 ura3 lys2 trp1 his3 leu2 pDR-GW AT1.03YEMK	This study
YAS6226	ARF1-GFP+Dga1-3mCherry	MAT a ade2::ARF1-GFP::TRP1::ADE2 DGA1-3mCherry::KanMX arf1::HIS3 arf2::HIS3 ura3 lys2 trp1 his3 leu2	This study
YAS6227	arf1-11-GFP+Dga1-3mCherry	MAT a ade2::arf1-11-GFP::TRP1::ADE2 DGA1-3mCherry::KanMX arf1::HIS3 arf2::HIS3 ura3 lys2 trp1 his3 leu2	This study
YAS6230	ARF1-GFP+Lro1-3mCherry	MAT a ade2::ARF1-GFP::TRP1::ADE2 LRO1-3mCherry::KanMX arf1::HIS3 arf2::HIS3 ura3 lys2 trp1 his3 leu2	This study
YAS6231	arf1-11-GFP+Lro1-3mCherry	MAT a ade2::arf1-11-GFP::TRP1::ADE2 LRO1-3mCherry::KanMX arf1::HIS3 arf2::HIS3 ura3 lys2 trp1 his3 leu2	This study

## Sheet: Supplementary Table 2
Suplementary table 2. List of plasmids used in this study
Construct	Insert	Promoter	Resistance/	Backbone	Copy number	Source
			Auxotrophy
pGEX4-GGA2GAT-GST	Gga2GAT	Tac	Amp	pGEX4-T3	-	Singer-Krüger., 2008
pEGFP-N1	-	CMV	Kan/Neo	pEGFP-N1	-	This study
pEGFP-N1-Arf1	Mammalian Arf1 (mArf1)	CMV	Kan/Neo	pEGFP-N1	-	Addgene
pEGFP-N1-Arf1-11	Mammalian arf1-11 (mArf1-11)	CMV	Kan/Neo	pEGFP-N1	-	This study
pGFP33-EV	-	yARF1	Amp/URA3	YCplac33	CEN
pGFP33-Arf1p-ARF1	yARF1	yARF1	Amp/URA3	YCplac33	CEN	This study
pGFP33-Arf1p-ARF1Q71L	yARF1 (Q71L)	yARF1	Amp/URA3	YCplac33	CEN	This study
pGFP33-Arf1p-ARF1T31N	yARF1 (T31N)	yARF1	Amp/URA3	YCplac33	CEN	This study
pGFP33-Arf1p-ARF1K38T	yARF1 (K38T)	yARF1	Amp/URA3	YCplac33	CEN	This study
pGFP33-Arf1p-ARF1L173S	yARF1 (L173S)	yARF1	Amp/URA3	YCplac33	CEN	This study
pGFP33-Arf1p-ARF1K38T-E132D	yARF1 (K38T+E132D)	yARF1	Amp/URA3	YCplac33	CEN	This study
pGFP33-Arf1p-ARF1K38T-E132D-L173S	yARF1 (K38T+E132D+L173S)	yARF1	Amp/URA3	YCplac33	CEN	This study
pGFP33-Arf1p-ER-∆N17-ARF1	SEC66-yARF1(∆N17)	yARF1	Amp/URA3	YCplac33	CEN	This study
pGFP33-Arf1p-ER-∆N17- ARF1K38T-E132D-L173S	SEC66-yARF1(∆N17 ; (K38T+E132D+L173S))	yARF1	Amp/URA3	YCplac33	CEN	This study
pGFP33-Arf1p-LD-∆N17-ARF1	PAT(PLN1)-yARF1(∆N17)	yARF1	Amp/URA3	YCplac33	CEN	This study
pGFP33-Arf1p-LD-∆N17- ARF1K38T-E132D-L173S	PAT(PLN1)-yARF1(∆N17 ; (K38T+E132D+L173S))	yARF1	Amp/URA3	YCplac33	CEN	This study
pGFP33-Arf1p-LD-∆N17- ARF1Q71L	PAT(PLN1)-yARF1(∆N17 ; (Q71L))	yARF1	Amp/URA3	YCplac33	CEN	This study
pGFP33-Arf1p-MT-∆N17-ARF1	TOM20-yARF1(∆N17)	yARF1	Amp/URA3	YCplac33	CEN	This study
pGFP33-Arf1p-MT-∆N17- ARF1K38T-E132D-L173S	TOM20-yARF1(∆N17 ; (K38T+E132D+L173S))	yARF1	Amp/URA3	YCplac33	CEN	This study
pGFP33-Arf1p-MT-∆N17- ARF1T31N	TOM20-yARF1(∆N17 ; (T31N))	yARF1	Amp/URA3	YCplac33	CEN	This study
pDR-GW AT1.03YEMK	AT1.03YEMK+mVenus-mseCFP	PMA1	Amp/URA3	pDRf1GW-ura3	2µ	Addgene
Cox4-mTagBFP2	Cox4-mTagBFP2	COX4	Amp/TRP1		Integrative	Addgene

## Sheet: Suplementary table 3
Suplementary table 3. List of primers used for RT-qPCR
Name	Sequence	BP	Tm	GC%
PGK1-F	TTGATTGACAACTTGTTGGA	20	51.4	35
PGK1-R	CAGTGACAGTCTTGGTGTTG	20	54.4	50
POX1-F1	GTTTGCCGCAATAATCCAGTGG	22	58	50
POX1-R1	GCATTAGCTGCACCACCTAAC	21	57	52
PXA1-F2	TTGACCGGCTACACTAATAGG	21	55	48
PXA1-R2	ATCTTGCGAATTATCCGTGGTG	22	56	45
PXA2-F1	CAGCGAATCACATCACCTACAG	22	56	50
PXA2-R1	TGATGCTGAACTAGATGGTTGG	22	56	45
