# Supplementary material for: Arf1 coordinates fatty acid metabolism and mitochondrial homeostasis
Source: Nat Cell Biol. 2023 Jul 3;25(8):1157–72. doi: 10.1038/s41556-023-01180-2 (PMC10415182; doi:10.1038/s41556-023-01180-2)
Supplement: Source Data Figs. 1, 2, 4, 6, 7 and 8, and Extended Data Figs. 3–8 — Statistical source data for all relevant figures. [file 41556_2023_1180_MOESM22_ESM.xlsx]

## Sheet: Figure 1I
	Fusion events	Fission events	Total #cells			Fusion events	Fission events	Total #cells			Fusion events	Fission events	Total #cells			Fusion events	Fission events	Total #cells
Arf1 23°C	0	1	4		Arf1 37°C	5	3	5		Arf1-11 23°C	6	2	7		Arf1-11 37°C	0	0	10
	0	1	11			2	1	6			0	0	2			2	2	8
	2	1	11			6	4	9			11	7	31			2	2	17
	3	0	8			2	1	5			0	0	4			1	1	11
	3	2	4			0	0	4			5	7	11			1	0	5
	2	0	5			1	2	5			6	4	16			2	1	16
	2	0	2			4	1	4			7	2	14			0	6	10
	3	3	7			3	8	8			7	3	5			3	1	5
	1	0	7			3	2	6			3	6	5			1	0	2
	2	0	8			5	0	7			3	3	6			2	0	20
	1	1	5			0	0	4			5	1	4			0	0	3
	1	3	7			2	4	11			1	2	3			1	0	6
	5	2	7			1	2	12			6	2	6			0	0	6
	0	2	5			2	1	4			2	3	7			1	1	2
	0	1	5			2	1	2			2	4	4			1	1	8
	3	2	10			2	4	5			4	5	11			0	0	3
	2	2	7			0	0	2			1	0	4			1	1	5
	4	2	9			1	1	4			5	2	4			1	1	10
	3	2	6			3	1	5			1	5	8			2		8
	1	1	5			0	0	5			19	22	20			1	1	9
	1	0	6			10	10	9			10	11	14			3	0	15
	3	0	3			3	2	8			12	11	11			0	0	5
	2	2	9			7	4	5			12	8	11			0	0	2
	5	5	9			4	2	9			8	8	20			25	18	186
	2	1	6			1	0	3			5	3	6			0.134409	0.0967742
	2	0	5			2	0	6			1	8	4			0.949308	1.33225
	1	0	5			1	0	7			6	7	7
	1	0	2			6	2	5			5	7	5
	3	1	4			3	1	6			24	21	22
	0	1	3			0	1	5			16	17	15
	1	1	4			0	1	5			8	6	7
	3	2	9			4	2	5			16	14	11
	4	1	9			4	3	7			15	15	6
	2	1	8			2	1	3			5	6	8
	4	3	9			2	0	6			7	6	6
	3	1	11			5	3	11			26	19	12
	0	0	4			1	2	4			5	4	7
	2	5	12			2	1	7			12	7	14
	2	0	11			4	3	3			12	9	13
	2	1	9			2	1	4			6	7	8
Total	81	51	271			107	75	231			305	274	379
Events/cell	0.298893	0.188192				0.463203	0.324675				0.804749	0.722955
Standard dev	1.34903	1.2606				2.17665	2.07781				6.19631	5.60929

## Sheet: Figure 1J
	Total #cells			Arf1-Tom70 overlap fusion	Arf1-Tom70 overlap fission	Total #cells			Arf1-Tom70 overlap fusion	Arf1-Tom70 overlap fission	Total #cells			Arf1-Tom70 overlap fusion	Arf1-Tom70 overlap fission	Total #cells
	4		Arf1 37°C	4	3	5		Arf1-11 23°C	5	1	7		Arf1-11 37°C	0	0	10
	11			1	1	6			0	0	2			2	0	8
	11			6	4	9			10	3	31			1	1	17
	8			2	1	5			0	0	4			0	0	11
	4			0	0	4			4	6	11			1	1	5
	5			0	1	5			5	4	16			2	0	16
	2			3	1	4			5	2	14			0	1	10
	7			3	7	8			5	2	5			2	0	5
	7			2	2	6			2	4	5			0	0	2
	8			4	0	7			3	2	6			2	0	20
	5			0	0	4			4	1	4			0	0	3
	7			1	4	11			1	2	3			1	0	6
	7			1	1	12			6	2	6			0	0	6
	5			2	1	4			1	2	7			1	1	2
	5			2	1	2			2	3	4			0	0	8
	10			1	3	5			3	3	11			0	0	3
	7			0	0	2			0	0	4			1	0	5
	9			1	0	4			4	2	4			0	1	10
	6			1	1	5			1	5	8			2	0	8
	5			0	0	5			16	19	20			1	1	9
	6			9	8	9			9	10	14			2	0	15
	3			3	0	8			10	9	11			0	0	5
	9			3	2	5			8	7	11			0	0	2
	9			4	2	9			5	7	20			18	6	186
	6			1	0	3			5	3	6			25	18
	5			2	0	6			1	7	4			72	33.3333
	5			0	0	7			5	6	7
	2			5	2	5			3	5	5
	4			1	0	6			18	19	22
	3			0	1	5			12	14	15
	4			0	0	5			5	5	7
	9			3	0	5			12	12	11
	9			3	2	7			11	14	6
	8			2	1	3			4	5	8
	9			2	0	6			5	5	6
	11			3	3	11			20	15	12
	4			1	2	4			4	4	7
	12			2	1	7			8	6	14
	11			2	2	3			8	8	13
	9			2	1	4			5	5	8
	271			82	58	231			235	229	379
				107	75				305	274
				76.6355	77.3333				77.0492	83.5766

## Sheet: Figure 2C
	Mitochondria phenotypes in ARF1 strain + mitochondria-anchored Arfs
Rep1 (2022_07_27)							Rep2 (2022_07_27)								Rep3 (2022_08_03)
		Globular	Mixed	Tubular	Total				Globular	Mixed	Tubular	Total					Tubular	Mixed	Globular	Total
23°C	Tom20-Arf1	30	20	1	51		23°C	Tom20-Arf1	25	21	6	52			23°C	Tom20-Arf1	0	14	22	36
		21	15	4	40				27	20	1	48					2	14	29	45
		19	15	2	36				31	25	0	56					7	14	34	55
	%	55.1181	39.3701	5.51181	127			%	53.2051	42.3077	4.48718	156				%	6.61765	30.8824	62.5	136
		Globular	Mixed	Tubular	Total				Tubular	Mixed	Globular	Total					Tubular	Mixed	Globular	Total
	Tom20-Arf1-11	16	18	6	40			Tom20-Arf1-11	9	25	37	71				Tom20-Arf1-11	16	21	29	66
		16	13	3	32				7	25	24	56					13	19	44	76
		20	14	8	42				12	15	36	63					14	41	43	98
	%	45.614	39.4737	14.9123	114			%	14.7368	34.2105	51.0526	190				%	17.9167	33.75	48.3333	240
		Globular	Mixed	Tubular	Total				Globular	Mixed	Tubular	Total					Tubular	Mixed	Globular	Total
	Tom20-Arf1-DN	30	17	1	48			Tom20-Arf1-DN	30	19	1	50				Tom20-Arf1-DN	2	33	57	92
		40	34	1	75				26	22	2	50					4	29	49	82
		39	31	2	72				38	21	0	59					1	39	38	78
	%	55.8974	42.0513	2.05128	195			%	59.1195	38.9937	1.88679	159				%	2.77778	40.0794	57.1429	252
		Globular	Mixed	Tubular	Total				Globular	Mixed	Tubular	Total					Tubular	Mixed	Globular	Total
37°C	Tom20-Arf1	25	13	2	40		37°C	Tom20-Arf1	39	25	3	67			37°C	Tom20-Arf1	3	13	25	41
		22	20	0	42				31	16	3	50					9	28	39	76
		36	20	6	62				35	30	0	65					6	21	39	66
	%	57.6389	36.8056	5.55556	144			%	57.6923	39.011	3.2967	182				%	9.83607	33.8798	56.2842	183
		Globular	Mixed	Tubular	Total				Tubular	Mixed	Globular	Total					Tubular	Mixed	Globular	Total
	Tom20-Arf1-11	27	15	3	45			Tom20-Arf1-11	2	17	39	58				Tom20-Arf1-11	2	9	15	26
		34	18	5	57				4	22	36	62					5	10	17	32
		35	15	2	52				9	26	47	82					4	14	21	39
	%	62.3377	31.1688	6.49351	154			%	7.42574	32.1782	60.396	202				%	11.3402	34.0206	54.6392	97
		Globular	Mixed	Tubular	Total				Globular	Mixed	Tubular	Total					Tubular	Mixed	Globular	Total
	Tom20-Arf1-DN	28	19	1	48			Tom20-Arf1-DN	27	18	0	45				Tom20-Arf1-DN	1	14	22	37
		35	19	0	54				28	16	2	46					0	23	29	52
		37	23	2	62				23	18	1	42					2	27	47	76
	%	60.9756	37.1951	1.82927	164			%	58.6466	39.0977	2.25564	133				%	1.81818	38.7879	59.3939	165
		Total cells
			419
			544
			606
			509
			453
			462

## Sheet: Figure 2D-E
	Mitochondria dynamics and shape in YPH and YPH ∆arf1
	Replicate 1 (2022_03_09)										Replicate 2 (2022_04_04)
	YPH 23°C	Fusion	Fission	Total cells		YPH ∆arf1 23°C	Fusion	Fission	Total cells		YPH 23°C	Fusion	Fission	Total cells		YPH ∆arf1 23°C	Fusion	Fission	Total cells
	1	16	18	40		1	20	17	45		1	16	17	32		1	11	13	30
	2	20	19	33		2	14	18	36		2	17	14	34		2	12	7	30
	3	38	19	45		3	10	13	25		3	13	13	31		3	10	8	31
	Total	74	56	118		Total	44	48	106		Total	46	44	97		Total	33	28	91
	Event per cell	0.627119	0.474576			Event per cell	0.415094	0.45283			Event per cell	0.474227	0.453608			Event per cell	0.362637	0.307692
	YPH 37°C	Fusion	Fission	Total cells		YPH ∆arf1 37°C	Fusion	Fission	Total cells		YPH 37°C	Fusion	Fission	Total cells		YPH ∆arf1 37°C	Fusion	Fission	Total cells
	1	24	21	33		1	23	15	40		1	16	12	29		1	20	11	34
	2	12	6	23		2	14	11	36		2	18	20	30		2	16	13	30
	3	14	17	32		3	19	15	39		3	18	13	28		3	14	7	30
	Total	50	44	88		Total	56	41	115		Total	52	45	87		Total	50	31	94
	Event per cell	0.568182	0.5			Event per cell	0.486957	0.356522			Event per cell	0.597701	0.517241			Event per cell	0.531915	0.329787
	Mitochondria shape										Mitochondria shape
	YPH		Cells	%		YPH ∆arf1		Cells	%		YPH		Cells	Cells	Cells	%	Total		YPH ∆arf1		Cells	Cells	Cells	%	Total
	23°C	Tubular	24	61.5385		23°C	Tubular	20	26.6667		23°C	Tubular	20	29	24	58.4	73		23°C	Tubular	12	14	12	26.9504	38
		Mixed	13	33.3333			Mixed	28	37.3333			Mixed	13	19	14	36.8	46			Mixed	20	17	17	38.2979	54
		Globular	2	5.12821			Globular	27	36			Globular	3	2	1	4.8	6			Globular	17	13	19	34.7518	49
		Total	39				Total	75				Total	36	50	39		125			Total	49	44	48		141
	37°C	Tubular	44	55		37°C	Tubular	28	33.7349		37°C	Tubular	63	37	33	52.7778	133		37°C	Tubular	15	21	17	29.7753	53
		Mixed	32	40			Mixed	25	30.1205			Mixed	47	23	24	37.3016	94			Mixed	18	21	24	35.3933	63
		Globular	4	5			Globular	30	36.1446			Globular	10	8	7	9.92063	25			Globular	17	36	9	34.8315	62
		Total	80				Total	83				Total	120	68	64		252			Total	50	78	50		178
	Replicate 3 (2022_04_21)
	YPH 23°C	Fusion	Fission	Total cells		YPH ∆arf1 23°C	Fusion	Fission	Total cells
	1	13	10	32		1	11	11	39
	2	10	7	40		2	9	12	40
	3	17	13	33		3	17	15	43
	Total	40	30	105		Total	37	38	122
	Event per cell	0.380952	0.285714			Event per cell	0.303279	0.311475
	YPH 37°C	Fusion	Fission	Total cells		YPH ∆arf1 37°C	Fusion	Fission	Total cells
	1	25	20	34		1	22	20	42
	2	15	13	35		2	15	15	32
	3	18	14	35		3	11	14	38
	Total	58	47	104		Total	48	49	112
	Event per cell	0.557692	0.451923			Event per cell	0.428571	0.4375
	Mitochondria shape
	YPH		Cells	Cells	Cells	%	Total		YPH ∆arf1		Cells	Cells	Cells	%	Total
	23°C	Tubular	27	34	38	51.8325	99		23°C	Tubular	8	30	27	32.0197	65
		Mixed	25	22	21	35.6021	68			Mixed	10	33	25	33.4975	68
		Globular	11	7	6	12.5654	24			Globular	13	31	26	34.4828	70
		Total	63	63	65		191			Total	31	94	78		203
	37°C	Tubular	38	57	58	61.2	153		37°C	Tubular	30	28	31	28.7097	89
		Mixed	20	30	23	29.2	73			Mixed	36	38	42	37.4194	116
		Globular	8	7	9	9.6	24			Globular	34	35	36	33.871	105
		Total	66	94	90		250			Total	100	101	109		310

## Sheet: Figure 2F
	Mitochondria shape in YPH500+Tom70-mCherry+Arf1/-11-GFP
	2022_06_01_Rep1						2022_06_01_Rep2						2022_06_01_Rep3
23°c	+ARF1	Tubular	Mixed	Globular	Total		+ARF1	Tubular	Mixed	Globular	Total		+ARF1	Tubular	Mixed	Globular	Total
	#1	14	8	3	25		#1	22	7	1	30		#1	15	8	3	26
	#2	19	9	2	30		#2	15	9	1	25		#2	13	10	4	27
	#3	17	12	1	30		#3	15	9	3	27		#3	16	11	4	31
	Total	50	29	6	85		Total	52	25	5	82		Total	44	29	11	84
	%	58.8235	34.1176	7.05882			%	63.4146	30.4878	6.09756			%	52.381	34.5238	13.0952
23°c	+ARF1-11	Tubular	Mixed	Globular	Total		+ARF1-11	Tubular	Mixed	Globular	Total		+ARF1-11	Tubular	Mixed	Globular	Total
	#1	17	10	3	30		#1	17	12	1	30		#1	17	10	3	30
	#2	13	9	3	25		#2	17	8	4	29		#2	21	9	2	32
	#3	14	8	6	28		#3	16	12	2	30		#3	16	13	3	32
	Total	44	27	12	83		Total	50	32	7	89		Total	54	32	8	94
	%	53.012	32.5301	14.4578			%	56.1798	35.9551	7.86517			%	57.4468	34.0426	8.51064
37°c	+ARF1	Tubular	Mixed	Globular	Total		+ARF1	Tubular	Mixed	Globular	Total		+ARF1	Tubular	Mixed	Globular	Total
	#1	19	10	1	30		#1	19	10	1	30		#1	17	11	3	31
	#2	17	9	4	30		#2	14	12	4	30		#2	15	12	4	31
	#3	16	13	1	30		#3	18	11	1	30		#3	18	12	1	31
	Total	52	32	6	90		Total	51	33	6	90		Total	50	35	8	93
	%	57.7778	35.5556	6.66667			%	56.6667	36.6667	6.66667			%	53.7634	37.6344	8.60215
37°c	+ARF1-11	Tubular	Mixed	Globular	Total		+ARF1-11	Tubular	Mixed	Globular	Total		+ARF1-11	Tubular	Mixed	Globular	Total
	#1	10	14	5	29		#1	19	8	4	31		#1	17	15	0	32
	#2	12	9	7	28		#2	20	10	6	36		#2	12	11	3	26
	#3	19	5	3	27		#3	19	11	2	32		#3	15	15	2	32
	Total	41	28	15	84		Total	58	29	12	99		Total	44	41	5	90
	%	48.8095	33.3333	17.8571			%	58.5859	29.2929	12.1212			%	48.8889	45.5556	5.55556
		Total cells	Arf1 23	251
			Arf1-1 23	266
			Arf1 37	273
			Arf1-1 37	273

## Sheet: Figure 2G
	Mitochondria shape in YPH500+Tom70-mCherry+Arf1-DA/DN-GFP
	2022_06_02_Rep1						2022_06_02_Rep2						2022_06_02_Rep3
23°c	+ARF1	Tubular	Mixed	Globular	Total		+ARF1	Tubular	Mixed	Globular	Total		+ARF1	Tubular	Mixed	Globular	Total
	#1	14	10	2	26		#1	21	8	1	30		#1	15	11	2	28
	#2	16	10	4	30		#2	21	6	2	29		#2	16	10	2	28
	#3	14	13	3	30		#3	14	12	2	28		#3	23	12	5	40
	Total	44	33	9	86		Total	56	26	5	87		Total	54	33	9	96
	%	51.1628	38.3721	10.4651			%	64.3678	29.8851	5.74713			%	56.25	34.375	9.375
23°c	+ARF1-DA	Tubular	Mixed	Globular	Total		+ARF1-DA	Tubular	Mixed	Globular	Total		+ARF1-DA	Tubular	Mixed	Globular	Total
	#1	18	8	2	28		#1	14	9	3	26		#1	20	13	2	35
	#2	14	9	3	26		#2	15	14	1	30		#2	25	10	0	35
	#3	17	8	3	28		#3	14	11	5	30		#3	15	13	2	30
	Total	49	25	8	82		Total	43	34	9	86		Total	60	36	4	100
	%	59.7561	30.4878	9.7561			%	50	39.5349	10.4651			%	60	36	4
23°c	+ARF1-DN	Tubular	Mixed	Globular	Total		+ARF1-DN	Tubular	Mixed	Globular	Total		+ARF1-DN	Tubular	Mixed	Globular	Total
	#1	10	9	7	26		#1	11	10	7	28		#1	8	13	5	26
	#2	11	11	5	27		#2	9	12	7	28		#2	10	14	4	28
	#3	12	7	9	28		#3	12	12	2	26		#3	9	9	8	26
	Total	33	27	21	81		Total	32	34	16	82		Total	27	36	17	80
	%	40.7407	33.3333	25.9259			%	39.0244	41.4634	19.5122			%	33.75	45	21.25
37°c	+ARF1	Tubular	Mixed	Globular	Total		+ARF1	Tubular	Mixed	Globular	Total		+ARF1	Tubular	Mixed	Globular	Total
	#1	14	9	4	27		#1	14	12	5	31		#1	16	12	2	30
	#2	21	10	1	32		#2	18	9	3	30		#2	18	8	2	28
	#3	18	10	4	32		#3	18	13	4	35		#3	18	10	2	30
	Total	53	29	9	91		Total	50	34	12	96		Total	52	30	6	88
	%	58.2418	31.8681	9.89011			%	52.0833	35.4167	12.5			%	59.0909	34.0909	6.81818
37°c	+ARF1-DA	Tubular	Mixed	Globular	Total		+ARF1-DA	Tubular	Mixed	Globular	Total		+ARF1-DA	Tubular	Mixed	Globular	Total
	#1	14	15	3	32		#1	14	13	5	32		#1	16	9	4	29
	#2	12	17	1	30		#2	17	12	2	31		#2	20	10	4	34
	#3	22	14	0	36		#3	17	8	4	29		#3	18	16	0	34
	Total	48	46	4	98		Total	48	33	11	92		Total	54	35	8	97
	%	48.9796	46.9388	4.08163			%	52.1739	35.8696	11.9565			%	55.6701	36.0825	8.24742
37°c	+ARF1-DN	Tubular	Mixed	Globular	Total		+ARF1-DN	Tubular	Mixed	Globular	Total		+ARF1-DN	Tubular	Mixed	Globular	Total
	#1	8	13	9	30		#1	13	18	11	42		#1	15	20	10	45
	#2	12	13	9	34		#2	19	17	19	55		#2	16	21	17	54
	#3	14	15	15	44		#3	16	20	14	50		#3	23	22	12	57
	Total	34	41	33	108		Total	48	55	44	147		Total	54	63	39	156
	%	31.4815	37.963	30.5556			%	32.6531	37.415	29.932			%	34.6154	40.3846	25
		Total cells	Arf1 23	269
			Arf1-DA 23	268
			Arf1-DN 23	243
			Arf1 37	275
			Arf1-DA 37	287
			Arf1-DN 37	411

## Sheet: Figure 4D
23°C	Tubular	Mixed	Globular	Total			23°C	Tubular	Mixed	Globular	Total			23°C	Tubular	Mixed	Globular	Total
YPH∆arf1+Tom70-mCherry	5	7	8	20			YPH∆arf1+Tom70-mCherry	14	20	17	51			YPH∆arf1+Tom70-mCherry	14	20	22	56
	14	23	20	57				16	38	28	82				21	27	33	81
	11	22	26	59							0							0
	22.0588	38.2353	39.7059	136				22.5564	43.609	33.8346	133				25.5474	34.3066	40.146	137		406
YPH∆arf1+Tom70-mCherry+LD-Arf1	6	20	19	45			YPH∆arf1+Tom70-mCherry+LD-Arf1	7	21	22	50			YPH∆arf1+Tom70-mCherry+LD-Arf1	5	22	31	58
	9	18	27	54				6	12	25	43				6	18	30	54
	6	23	46	75				5	15	36	56				5	9	28	42
	12.069	35.0575	52.8736	174				12.0805	32.2148	55.7047	149				10.3896	31.8182	57.7922	154		477
YPH∆arf1+Tom70-mCherry+LD-Arf1-11	7	17	36	60			YPH∆arf1+Tom70-mCherry+LD-Arf1-11	4	17	22	43			YPH∆arf1+Tom70-mCherry+LD-Arf1-11	5	20	28	53
	9	20	24	53				9	21	25	55				4	24	32	60
	6	17	33	56				5	17	24	46				5	19	33	57
	13.0178	31.9527	55.0296	169				12.5	38.1944	49.3056	144				8.23529	37.0588	54.7059	170		483
YPH∆arf1+Tom70-mCherry+LD-Arf1-DA	4	8	17	29			YPH∆arf1+Tom70-mCherry+LD-Arf1-DA	3	15	26	44			YPH∆arf1+Tom70-mCherry+LD-Arf1-DA	4	9	17	30
	3	10	28	41				7	17	30	54				6	7	25	38
	3	12	20	35				4	31	50	85				2	9	36	47
	9.52381	28.5714	61.9048	105				7.65027	34.4262	57.9235	183				10.4348	21.7391	67.8261	115		403
37°C	Tubular	Mixed	Globular	Total			37°C	Tubular	Mixed	Globular	Total			37°C	Tubular	Mixed	Globular	Total
YPH∆arf1+Tom70-mCherry	13	14	27	54			YPH∆arf1+Tom70-mCherry	15	13	15	43			YPH∆arf1+Tom70-mCherry	15	15	25	55
	25	20	48	93				13	16	31	60				8	21	31	60
	21	18	39	78							0							0
	26.2222	23.1111	50.6667	225				27.1845	28.1553	44.6602	103				20	31.3043	48.6957	115		443
YPH∆arf1+Tom70-mCherry+LD-Arf1	11	14	19	44			YPH∆arf1+Tom70-mCherry+LD-Arf1	8	24	25	57			YPH∆arf1+Tom70-mCherry+LD-Arf1	11	15	23	49
	13	18	31	62				10	14	29	53				10	17	29	56
	12	26	19	57				10	22	30	62				8	15	17	40
	22.0859	35.5828	42.3313	163				16.2791	34.8837	48.8372	172				20	32.4138	47.5862	145		480
YPH∆arf1+Tom70-mCherry+LD-Arf1-11	11	17	35	63			YPH∆arf1+Tom70-mCherry+LD-Arf1-11	2	8	38	48			YPH∆arf1+Tom70-mCherry+LD-Arf1-11	6	19	27	52
	6	22	38	66				4	11	30	45				5	24	29	58
	11	20	41	72				11	18	27	56				7	24	32	63
	13.9303	29.3532	56.7164	201				11.4094	24.8322	63.7584	149				10.4046	38.7283	50.8671	173
YPH∆arf1+Tom70-mCherry+LD-Arf1-DA	3	6	17	26			YPH∆arf1+Tom70-mCherry+LD-Arf1-DA	2	10	25	37			YPH∆arf1+Tom70-mCherry+LD-Arf1-DA	4	20	42	66
	8	15	32	55				4	20	38	62				6	22	55	83
	8	14	42	64				7	19	34	60				5	23	48	76
	13.1034	24.1379	62.7586	145				8.1761	30.8176	61.0063	159				6.66667	28.8889	64.4444	225		529

## Sheet: Figure 4H
		YPH500 ∆arf1										YPH500 ∆arf1
		pGFP-ER-Arf1∆N17										pGFP-ER-Arf1∆N17
		Tubular	Intermediate	Fragmented	Total cells	% Tubular	% Inter	% Frag				Tubular	Intermediate	Fragmented	Total cells	% Tubular	% Inter	% Frag
Rep#1		12	0	0	12	100	0	0		Rep#2		7	6	1	14	50	42.8571	7.14286
		12	1	1	14	85.7143	7.14286	7.14286				18	5	2	25	72	20	8
		11	4	1	16	68.75	25	6.25				12	9	2	23	52.1739	39.1304	8.69565
		10	2	0	12	83.3333	16.6667	0				10	10	1	21	47.619	47.619	4.7619
		9	1	0	10	90	10	0				13	4	0	17	76.4706	23.5294	0
		10	0	0	10	100	0	0				11	6	1	18	61.1111	33.3333	5.55556
		13	1	0	14	92.8571	7.14286	0				12	12	2	26	46.1538	46.1538	7.69231
		10	3	0	13	76.9231	23.0769	0				16	12	1	29	55.1724	41.3793	3.44828
	Total	87	12	2	101	86.1386	11.8812	1.9802				12	7	1	20	60	35	5
											Total	111	71	11	193	57.513	36.7876	5.69948
		pGFP-ER-Arf1-11∆N17										pGFP-ER-Arf1-11∆N17
		Tubular	Intermediate	Fragmented	Total cells	% Tubular	% Inter	% Frag				Tubular	Intermediate	Fragmented	Total cells	% Tubular	% Inter	% Frag
		13	4	0	17	76.4706	23.5294	0				7	6	1	14	50	42.8571	7.14286
		8	2	0	10	80	20	0				2	2	0	4	50	50	0
		22	7	0	29	75.8621	24.1379	0				5	6	1	12	41.6667	50	8.33333
		15	3	1	19	78.9474	15.7895	5.26316				4	2	0	6	66.6667	33.3333	0
		20	4	2	26	76.9231	15.3846	7.69231				1	1	1	3	33.3333	33.3333	33.3333
	Total	78	20	3	101	77.2277	19.802	2.9703				8	5	1	14	57.1429	35.7143	7.14286
												6	6	0	12	50	50	0
												11	4	1	16	68.75	25	6.25
											Total	44	32	5	81	54.321	39.5062	6.17284
		YPH500 ∆arf2										YPH500 ∆arf2
		arf1-11										ARF1
		Tubular	Intermediate	Fragmented	Total cells	% Tubular	% Inter	% Frag				Tubular	Intermediate	Fragmented	Total cells	% Tubular	% Inter	% Frag
Rep#1		11	41	53	105	10.4762	39.0476	50.4762		Rep#1		11	3	0	14	78.5714	21.4286	0
		12	30	28	70	17.1429	42.8571	40				11	4	0	15	73.3333	26.6667	0
		5	15	30	50	10	30	60				21	5	0	26	80.7692	19.2308	0
		14	18	30	62	22.5806	29.0323	48.3871				10	3	1	14	71.4286	21.4286	7.14286
		5	20	50	75	6.66667	26.6667	66.6667				16	7	1	24	66.6667	29.1667	4.16667
		1	11	16	28	3.57143	39.2857	57.1429				13	7	0	20	65	35	0
		1	8	34	43	2.32558	18.6047	79.0698				14	10	0	24	58.3333	41.6667	0
	Total	49	143	241	433	11.3164	33.0254	55.6582				8	2	1	11	72.7273	18.1818	9.09091
												13	5	0	18	72.2222	27.7778	0
											Total	117	46	3	166	70.4819	27.7108	1.80723
Rep#2		2	4	13	19	10.5263	21.0526	68.4211
		1	2	2	5	20	40	40
		2	1	6	9	22.2222	11.1111	66.6667		Rep#2		8	2	2	12	66.6667	16.6667	16.6667
		3	5	6	14	21.4286	35.7143	42.8571				10	1	0	11	90.9091	9.09091	0
		0	2	9	11	0	18.1818	81.8182				12	7	0	19	63.1579	36.8421	0
		0	4	21	25	0	16	84				8	4	0	12	66.6667	33.3333	0
		2	6	14	22	9.09091	27.2727	63.6364				5	1	0	6	83.3333	16.6667	0
		2	11	27	40	5	27.5	67.5				8	1	0	9	88.8889	11.1111	0
	Total	12	35	98	145	8.27586	24.1379	67.5862				12	5	0	17	70.5882	29.4118	0
												8	2	0	10	80	20	0
											Total	71	23	2	96	73.9583	23.9583	2.08333
Rep#3		0	5	7	12	0	41.6667	58.3333
		0	3	9	12	0	25	75		Rep#3		9	4	0	13	69.2308	30.7692	0
		0	7	11	18	0	38.8889	61.1111				8	2	0	10	80	20	0
		0	7	14	21	0	33.3333	66.6667				8	3	0	11	72.7273	27.2727	0
		1	1	6	8	12.5	12.5	75				8	4	0	12	66.6667	33.3333	0
		3	4	13	20	15	20	65				6	4	0	10	60	40	0
		4	6	14	24	16.6667	25	58.3333				12	5	1	18	66.6667	27.7778	5.55556
	Total	8	33	74	115	6.95652	28.6957	64.3478				8	6	1	15	53.3333	40	6.66667
												9	4	0	13	69.2308	30.7692	0
											Total	68	32	2	102	66.6667	31.3725	1.96078
Rep#4		0	0	8	8	0	0	100
		0	8	29	37	0	21.6216	78.3784
		3	0	5	8	37.5	0	62.5
		0	0	7	7	0	0	100
		0	0	11	11	0	0	100
		0	3	33	36	0	8.33333	91.6667
	Total	3	11	93	107	2.80374	10.2804	86.9159

## Sheet: Figure 4I
	Replicate 1 2022_04_29
	YPH500+ER-Arf1+Tom70-mCherry	23°C	Fusion	Fission	Total cells		YPH500+ER-Arf1-11+Tom70-mCherry	23°C	Fusion	Fission	Total cells
		1	18	15	26			1	12	16	21
		2	11	9	28			2	5	8	24
		3	8	10	23			3	8	10	21
		Total	37	34	77			Total	25	34	66
		Event per cell	0.480519	0.441558				Event per cell	0.378788	0.515152
		37°C	Fusion	Fission	Total cells			37°C	Fusion	Fission	Total cells
		1	10	14	26			1	11	7	22
		2	13	7	23			2	13	6	22
		3	18	9	23			3	12	10	21
		Total	41	30	72			Total	36	23	65
		Event per cell	0.569444	0.416667				Event per cell	0.553846	0.353846
	Replicate 2 2022_04_29
	YPH500+ER-Arf1+Tom70-mCherry	23°C	Fusion	Fission	Total cells		YPH500+ER-Arf1-11+Tom70-mCherry	23°C	Fusion	Fission	Total cells
		1	15	13	22			1	9	13	21
		2	11	12	25			2	13	14	22
		3	11	10	25			3	6	9	23
		Total	37	35	72			Total	28	36	66
		Event per cell	0.513889	0.486111				Event per cell	0.424242	0.545455
		37°C	Fusion	Fission	Total cells			37°C	Fusion	Fission	Total cells
		1	19	14	24			1	12	10	22
		2	12	11	25			2	10	9	21
		3	10	12	24			3	16	8	22
		Total	41	37	73			Total	38	27	65
		Event per cell	0.561644	0.506849				Event per cell	0.584615	0.415385
	Replicate 3 2022_04_30
	YPH500+ER-Arf1+Tom70-mCherry	23°C	Fusion	Fission	Total cells		YPH500+ER-Arf1-11+Tom70-mCherry	23°C	Fusion	Fission	Total cells
		1	15	12	20			1	9	12	20
		2	10	13	19			2	10	8	22
		3	14	10	22			3	4	6	21
		Total	39	35	61			Total	23	26	63
		Event per cell	0.639344	0.57377				Event per cell	0.365079	0.412698
		37°C	Fusion	Fission	Total cells			37°C	Fusion	Fission	Total cells
		1	13	17	21			1	15	13	20
		2	16	11	20			2	15	10	20
		3	11	9	22			3	14	11	20
		Total	40	37	63			Total	44	34	60
		Event per cell	0.634921	0.587302				Event per cell	0.733333	0.566667

## Sheet: Figure 6B
	LD measurements by LipidTOX in ARF1, arf1-11, 14, 16, 18 mutants
	Replicate 1 (2022_03_24)																Replicate 2 (2022_03_31)
	23°C	ARF1	Image1	Image2	Image3	Total cell number		37°C	ARF1	Image1	Image2	Image3	Total cell number				23°C	ARF1	Image1	Image2	Image3	Total cell number
		Total cell	41	61	41	143			Total cell	51	50	45	146					Total cell	40	48	45	133
		Total LD	156	194	127	477			Total LD	202	188	150	540					Total LD	142	158	138	438
		Mean/cell	3.80488	3.18033	3.09756	3.33566			Mean/cell	3.96078	3.76	3.33333	3.69863					Mean/cell	3.55	3.29167	3.06667	3.29323
		arf1-11	Image1	Image2	Image3	Total cell number			arf1-11	Image1	Image2	Image3	Total cell number					arf1-11	Image1	Image2	Image3	Total cell number
		Total cell	58	47	48	153			Total cell	52	47	52	151					Total cell	45	42	42	129
		Total LD	324	234	271	829			Total LD	319	294	302	915					Total LD	323	293	225	841
		Mean/cell	5.58621	4.97872	5.64583	5.4183			Mean/cell	6.13462	6.25532	5.80769	6.0596					Mean/cell	7.17778	6.97619	5.35714	6.51938
23°C	ARF1	% from YPH500	114.067	95.3432	92.8619		37°C	ARF1	% from YPH500	118.74	112.721	99.9301				23°C	ARF1	% from YPH500	107.797	99.9524	93.1202		37°C
	arf1-11	% from YPH500	167.469	149.257	169.257			arf1-11	% from YPH500	183.91	187.528	174.109					arf1-11	% from YPH500	217.955	211.834	162.671
23°C	ARF1	1						ARF1	1.10881							23°C	arf1-11	1.97963
Fold change																Fold change
	arf1-11	1.62435						arf1-11	1.81661
	Replicate 3 (2022_04_06)
	23°C	ARF1	Image1	Image2	Image3	Total cell number		37°C	ARF1	Image1	Image2	Image3	Total cell number
		Total cell	41	43	48	132			Total cell	41	43	45	129
		Total LD	163	144	159	466			Total LD	187	164	198	549
		Mean/cell	3.97561	3.34884	3.3125	3.5303			Mean/cell	4.56098	3.81395	4.4	4.25581
		arf1-11	Image1	Image2	Image3	Total cell number			arf1-11	Image1	Image2	Image3	Total cell number
		Total cell	45	47	47	139			Total cell	41	44	50	135
		Total LD	227	251	194	672			Total LD	269	299	346	914
		Mean/cell	5.04444	5.34043	4.12766	4.83453			Mean/cell	6.56098	6.79545	6.92	6.77037
23°C	ARF1	% from YPH500	112.614	94.8598	93.8305		37°C	ARF1	% from YPH500	129.195	108.035	124.635
	arf1-11	% from YPH500	142.89	151.274	116.921			arf1-11	% from YPH500	185.847	192.489	196.017
23°C	ARF1	1						ARF1	1.20551
Fold change
	arf1-11	1.36944						arf1-11	1.91779

[truncated: 38 more sheets: Figure 6C, Figure 6D, Figure 6F, Figure 6G, Figure 7F, Figure 7I, Figure 8B, Figure 8E, Figure 8I, ED figure 3D, ED figure 3H, ED figure 3I, ED figure 4B, ED figure 4C, ED figure 4F, ED figure 4G, ED figure 4H, ED figure 5D, ED figure 5E, ED figure 5H …]
